# Supplementary material for: Engraftment and proliferation potential of embryonic lung tissue cells in irradiated mice with emphysema
Source: Sci Rep. 2019 Mar 6;9:3657. doi: 10.1038/s41598-019-40237-x (PMC6403395; doi:10.1038/s41598-019-40237-x)
Supplement: Supplementary file 2 — Supplementary Tables S1, S2, S3, S4, S5, S6, S7, and S8 [file 41598_2019_40237_MOESM2_ESM.xlsx]

## Sheet: Supplementary Table S1
Supplementary Table S1. Genes included in each cluster
Cluster 1	Cluster 2	Cluster 3	Cluster 4	Cluster 5	Cluster 6	Cluster 7	Cluster 8	Cluster 9	Cluster 10	Cluster 11
Rps11	Sftpc	Bsg	Acot7	Sec61b	Krt7	Krt19	Rabac1	Stard4	Xist	Sparc
Rps5	Sftpb	Cldn18	H2-Eb1	Hspa5	Scd2	Fstl1	Amotl2	Maff	Tmem107	Mfge8
Rpl8	Ly6e	Hspb1	Slc3a2	Grcc10	Eif3f	Rian	Cyp51	Krt8	Zfp36l2	Fam89b
Rpl10a	Atp1b1	Hspa1a	Aplp2	Rpl38	Gm13669	Actg1	Serinc2	Krt18	Epb4.1	Atxn7l3b
Rps2	Mid1ip1	Hspa1b	Hp1bp3	Timm13	Wdr45	Eif3h	Bik	Pim1	Sqle	Mapk14
Rplp0	Sepp1	Bcam	Cfap20	Spint2	Ass1	Lama5	Gls	Plac9b	Gnl1	Mob2
H19	Hc	Zfp36	Ube2b	Ndufa2	Fbln5	Frat2	Pvrl3	Rock2	Slc9a3r1	Zkscan3
Rpsa	Scd1	Igfbp6	Tnfsf9	Csnk2b	Pim3	Mmp14	Mnt	Fam13a	Hk2	Ptpre
LOC102642689	Icam1	Gpx4	Lamtor4	Pdlim1	Tspan15	Gnb2l1	Prdm4	Mrrf	Rdh11	Agpat4
Rpl15	Lyz1	Col4a2	Tm9sf2	Hsp90b1	Plp2	Meg3	LOC105246825	Sprr1a	Ctps	Timp2
LOC105242669	Sftpa1	Cryab	Tuba4a	Ddx6	Col4a1	Tacstd2	Slc7a5	Rfxank	Slc20a1	Pigc
Pdia3	Gm33784	Gprc5a	Tbcel	Sec14l1	Qk	LOC102642973	Usp24	Slc4a4	Cntln	Ski
Ran	Pi4k2b	Clic5	Ptgfrn	Prrc2b	Prkcdbp	Myh9	Lap3	Wdr78	Oxct1	Fbxo7
Set	Sdc4	Tpt1	Mfsd2a	1810058I24Rik	Wnk1	Ctgf	Ywhab	Hsph1	Ak1	Tfdp2
Ddx39b	Trf	Tst	Cers5	Polr2l	Msln	Shh	Dusp16	LOC102637129	Thbs1	Pcmtd2
Rpl29	Ifrd1	Arpc2	Fkbp2	Tmem258	Ndst1	Gnas	Arl5a	Spsb1	Got1	Swap70
Hmga1	Fos	Klf6	Wfdc2	Ifitm1	Cdip1	Cldn10	Hsd17b7	Ubxn11	Pogk	Tpst2
Pebp1	Cbr2	Gadd45g	Ash1l	Ndufa3	Fbxl6	Slc2a1	Fdps	Chordc1	Arhgap33	Crnde
Hdgf	Ier2	Scnn1a	Tmem97	Tbc1d15	Dolpp1	Cyr61	Gprin3	Rps11-ps1	Rasa3
Gm29376	Lyz2	Nkx2-1	Fzd5	Cdk5rap2	Mpp1	Get4	Lats2	Ccdc74a
Gm12447	Anxa5	Clic3	Ddx5	Tcf7l1	Msn	Tra2a	Hif1an	LOC105245342
Pdia6	Aqp5	Akap13	Vimp	Pnkd	Zfp740	Txndc5	Ubb
Vim	Scp2	Rnh1	Golph3	Arl2	Ehd1	Dlst	Rhobtb1
Cct7	Sfta2	Tmsb4x	Birc6	Sugt1	Tln1	Eif4g3	Tbc1d23
Eef1g	Lamp1	Gm7338	Atp2a2	Ubxn1	Ndnf	Nkiras2	Skil
Cct8	Aldoa	Ppp1r15a	Rhob	2810428I15Rik	Cux1	Arfip2	Ikbkg
Gm4581	Ptprf	Yipf3	Slc22a17	Tceb1	Irf2bpl	Ralb	Zbtb44
LOC102641848	Ppp1r14c	Slc44a2	Lrrc8c	Smim11	Timp3	Kdm3a	Tuft1
Rps6	H2afj	Prss8	Gsk3b	Tlk1	Pepd	Zfp395	Ecm1
Trim28	Sod2	Crb3	Grb14	Usp10	Limch1	Spcs2	4931406P16Rik
LOC102641332	Tppp3	Atp6v0a4	Mvb12b	Dnajc15	Sdpr	F2r	Rara
Rasl2-9	Pla2g1b	Myo1c	Sephs2	Dpm1	Pcolce	Lamc1	Pcnx
Col18a1	Tsc22d1	Emp2	Trib1	Ptp4a2	Itga3	Tnfrsf21
Nedd4	Cxcl15	Eps8l2	Tfrc	Chd3	Lamc2	Tab2
LOC105244208	Atp6v0b	Tef	Nfic	Rplp1	Macf1	Agrn
Hnrnpu	Ctsd	Rab14	Dusp3	Arpp19	Gipr	Trmt1
Rpl13	Sftpd	F11r	Pmm1	Top1	Rbms1	Cnot2
Pgam1	Hacd3	Ctsh	Etv5	Gm8624	Mkl1	Hipk2
Psma1	Lurap1l	Tsc22d3	Ick	1110001J03Rik	Dpysl2	Dcaf12
Tspan3	Ccz1	Ager	Rasd2	Pbx1	Zfp579	Banp
Pfn1	Tmem243	Necap2	Galnt2	Ptprj	Rabggta	Agpat6
Uchl1	Bambi	Esrp2	Sema4f	Fam69b	Sphk1	Slmo2
Siva1	Spg21	Myo5c	Gdnf	Rpl41	2010111I01Rik	Tjap1
Emg1	Gja1	Myh14	Cd151	Stau1	Tjp1	LOC105242488
Hnrnpc	Gabarap	Tmbim1	Usp9x	Rab15	Lox	Naca
LOC102642954	Irx3	Dapk2	Acsl5	Ftl1	Fxyd3	Pla2g12a
Fkbp1a	Atp6v1c2	Tns1	Tmem115	Stra13	Wdfy3	Cdk16
Snrpe	Cdkn1a	Cebpb	Cmip	Ddx24	Llgl2	Atad2b
Ddah2	Pnpla2	Tmod3	Antxr1	Serbp1	Myl12a	Dlk1
Pcbp4	Iqgap1	Wwc1	Ifrd2	Luc7l3	Daam2	Abcb8
Gm8580	Fosb	Npnt	Clip1	Zbtb8os	Akap2	Itga6
Gm8210	S100a11	Spint1	Tvp23b	Pyurf	Nbeal2	Glb1
LOC102634483	P4ha1	Anxa3	5330417C22Rik	Ldha	Rnf150	Rtn4
LOC102642738	Jund	Rnf215	Chpf	Rpl27	Dsp	Bahcc1
LOC102642233	Rgcc	Pias1	Rpl21	Hap1	Ctdspl	Cldn4
Cdc37	Cxcl16	Dag1	Endog	Esrp1	Cav1	Lims1
Tuba1b	Lpcat1	Lmo7	Sirt2	Smek2	Akap5	Zdhhc12
Tsn	Cox6a2	Sik1	Cadm1	LOC100862446	Pard6b	Atm
Hnrnpa3	Rab9	Ptrf	Cxcl3	U2af1	Mal2	Sema3e
Ap2s1	Tpp1	Ifngr2	Stk38	Atp5l	Hs2st1	Samhd1
Nop56	Tmem205	Rhog	Ogfod3	Ago1	Arhgef1	Psat1
Polr2f	Slc34a2	Utrn	Cxcl2	Trpc4ap	Rtkn2	Timm44
Eif3g	Rnf181	Htra1	Ubn2	Lcmt1	Cdc42bpb	Heatr5a
Ywhaq	Lgi3	Piezo1	H2-Ab1	LOC102642864	Med20	Lipa
Gm2423	Npc2	Rab11fip1	Mtcl1	Arhgdig	Gm9780	Pde7a
Hsp90ab1	Atp1a1	Atp13a3	H2-Aa	2210016L21Rik	9430038I01Rik	Dmtf1
Hist1h2ao	Gsta4	Nav2	Mbp	Aco1	Cep350	Cdk14
Psmd7	Dpp9	Wwp1	Fads1	Ifitm3	Arhgap8	Cd2ap
Matr3	Syngr2	Mxd4	C130074G19Rik	Csnk1g2	Senp6	Kazn
Zyx	Napsa	Vegfa	Nsdhl	Thrap3	Myo9b	Igf1r
Mrps14	Gstt3	Edem2	Oat	Clu	Tspan5	Capzb
Ncapd2	Taok3	Ehd2	Afap1l1	Ifitm2	Ttll10	Lfng
Rcc2	M6pr	Vnn3	Rexo2	Nol7	Aqp1	Tecrl
Dynlt1b	Ogdh	Mapkapk3	Vti1b	Pea15a	Rusc1	Sprr2k
Swi5	Ly6c2	Myo18a	1600002K03Rik	Frg1	Magi1	Pgk1
Ppp2r4	Anpep	Leng8	Alkbh7	Tsr3	Tmc7	Smim13
Nras	Plk2	Ckmt1	LOC105244000	Gm8451	Lrrc1	Agl
Hnrnpl	Malat1	Ccnl2	Akap11	Ubqln2	Atoh8	Sh3glb2
Glrx5	Klf4	Mroh1	Wipf3	Dnajb11	Klc1	Lars2
Eif3a	Cib1	Ptgs1	Laptm4a	Nmt2	Kdm3b	Ptov1
Nudt21	Jun	Smg1	Casd1	Rplp2	Herc1	Fam174b
Hspa4	Scd3	Tmc4	Aar2	Tbca	Mslnl	Capza1
Mrpl12	Plin2	Lztr1	Prosc	Rps23	Ano1	Ssr2
Hspa9	Plin2	Elf5	Fam193b	Cacul1	Ndrg1	Zfp644
Ube2j2	Pon1	Fam208a	Ssbp4	Rps6kb1	Scnn1g	Cmtm4
Spc24	Cd74	Cd9	Dock1	Cwc15	Plch2	Pxdn
Canx	Acly	Grasp	Thsd4	Smg6	Ppic	Lama3
Celf1	Me1	Sec14l3	Ddx3x	Pf4	Nsf	Ndrg2
Lmnb1	Gns	Setd3	Lmna	Golim4	Nisch	Fkbp5
Cdkn1c	Gpr116	Fuca2	Nr1d2	Fxyd6	Cdkn2b	Pdia5
Gm9115	Zdhhc3	Blcap	Zbtb38	Fbxo44	Capn2	Med24
Hnrnpa2b1	Neat1	Perp	Ddrgk1	Rpl34	Kmt2b	Pygl
Cdc26	Ppp1r9a	Insig1	Gfod2	Haus8	Wwtr1	F3
Anp32e	Brd2	Cdh1	Idnk	Phc2	Ap2a1	Snx18
Sept9	Atp6v1b2	Atf3	Sntb2	Wdr89	Zbtb32	Rn28s1
Cpsf4	Spag9	Itm2b	Limd1	Tkt	Hopx	Arhgap32
Rps3	Slco4c1	Pld2	Gnpat	Cox8a	Mpi	Pbx4
LOC105244409	Il10rb	Matn4	Zfp704	Casc3	Zfp57	Usp46
Ankrd10	Fbxo9	Nedd4l	D1Ertd622e	Ik	Pak6	Hic2
Ezh2	Pip4k2c	Polg	Bcr	Igsf8	Tgm2	Tpm2
Rn45s	Akt2	Cela1	Dnajc1	Ubl5	Rnf145	Rras2
Erf	Fth1	Stk19	Tagln2	Plekhh1	Dennd3	Commd2
Ubald2	Fasn	Tmem127	Syt7	5031439G07Rik	Spock2	Cwf19l1
Tuba1c	Pcnt	Col4a3	Scpep1	Meaf6	Bcar3	Ext2
Top2a	Tnfaip1	Tmem139	Ino80b	Ccnd1	Arhgef26	Sdsl
Tuba1a	Acoxl	Dgkd	Fam212b	Cnpy3	Rab25	Ptpn14
Odc1	Myadm	Arf3	Runx1	Fto	Plekhh2	Nrp2
Caprin1	Sptlc1	Jup	Kif1b	Rps16	Col3a1	Zfp516
Mapk1ip1l	Mpc1	Rfng	Arid4b	Ptgis	Asah1	Ptpn21
Atp5b	Hadha	Vps13b	Zw10	Txn1	Ccdc120	Smtnl2
Tk1	Rere	Vnn1	Trex1	Cldn23	Vcl	Wsb1
Ncl	Prr13	Lrrk1	Loh12cr1	Fam111a	1810026B05Rik	B630005N14Rik
Rps9	Chil1	Bag3	Adnp	Rplp2-ps1	Zbtb8b	Id1
Ptbp1	Agpat2	Tram1	Sat1	Gtf2a1	Fam46b	Cd164l2
Cldn6	Tmem30a	Kank2	Aebp1	Gfra1	Nbl1	Wars
Nnat	Atp8a1	Arfip1	Mme	Serf2	Fbxw8	Clasp2
Ppm1g	Hagh	Pqlc1	Slc12a4	Dcp2	Alpk3	Col15a1
Eef1d	Rnase4	Tbc1d8	Tex2	Bivm	Plcb4	Adamts9
Gm6682	Baiap2l1	Inadl	Lonp2	Hist1h2be	Sec24a	Fhl1
Rabggtb	Ccdc107	Vps28	2610034B18Rik	Itgb5	Pakap	St6gal1
Fkbp3	Abca3	Mprip	Bcl2l11	Gm4705	Gab1	Plscr3
Gm7367	Ctsb	Unc13d	AI314180	Arhgef10l	Abcc5	Tmem265
Hmga1-rs1	Egr1	Notch2	Stx8	Lpgat1	Ltbp4	Gyltl1b
Myo10	Clip4	St6galnac2	Ell	Isyna1	Spns2	Hif3a
Myh10	Ctage5	Il17rc	Gltscr1l	Dcn	Pan2
Prpsap1	Rab5b	Dstn	Ivd	Prkar2a	Hpcal1
Tsg101	Slc39a4	Igfbp7	Lcn2	Rpl36a	Emp1
Tnpo1	D17Wsu92e	Ppp2r5a	Srsf5	Hist1h2bp	Cttnbp2nl
Ddx39	Ppp1r1b	Aga	Arl6ip1	Gm11780	Pdpn
Rn18s	Clic4	Akap1	Pmepa1	Caap1	Rassf7
Rai1	Stk40	Hmha1	Lrrc8d	Espn	Fndc3b
Srrm1	Pgd	Ptpn13	Mul1	Ccdc167	Eln
Dynlt1a	Mtfr1l	Sned1	Fam102b	Maged1	Usp6nl
Rpl11	Srebf2	Ahnak	Tnrc6b	Cox6c	Trp53bp2
Ppil1	Rras	Macrod1	Slc16a7	Srsf7	Ctdsp2
Mest	Mepce	Txnip	Lrg1	Rnf144a	Lrpap1
Dynlt1c	Chka	Tmem63b	Impact	Suds3	Egfr
Dynlt1f	Zfp36l1	Vldlr	Scgb3a1	Pes1	Arf2
Cdc34	Ank3	Ostf1	Crtc3	Gm3934	Ago3
Cbx5	Lamp3	Serinc5	Hist2h2aa1	G3bp2	Tead1
Ppia	Zbtb7a	Zc3h7a	Phactr2	Krtcap2	Src
Eri3	Brd7	LOC102631844	Rps27	Gm2225
Lpar6	Psmb8	Wwc2	Glul	Gm6988
Cdk7	Itih4	Gm32200	Cdc42bpa	Id2
2810025M15Rik	Osmr	Nfat5	Crem	Rpl35
Hnrnpr	Soat1	Mlxip	Epb4.1l5	Tbl2
Mrps35	4930523C07Rik	Ezh1	Ppp1r10	Qsox1
Mrpl2	Nrp1	Slc15a2	Sts	Fkbp4
Prim1	Aldh2	Tns3	Cgnl1	Lgi2
Clpp	Metrnl	Hspa2	Sos1	Hist1h2bc
U2surp	Ctsc	G0s2	Pik3r1
Strap	Cpm	Arhgef6	Eif5
Ppih	Btg1	6330416G13Rik	Adk
Crlf1	Entpd1	Mus81	Kctd12
Rps18	Enpep	Bnip3	Crybg3
Rps3a1	Hp	Ube3b	Tnip2
Igf2	Cd36	Arhgap12	Ephx1
Adprh	Mvk	Cbx6	Vcpkmt
Mrps15	Scd4	Anxa2	Tmem128
Anapc5	Gga1	Fastk	Prkx
Guca2b	Prr15l	Inpp4b	Cdc14a
Naa20	Snd1	Ptpn1	Zfp612
Thoc3	Ddhd1	Tinagl1	Gadd45a
Smoc2	Dram1	Abhd17b	Slain1
Mapk6	Zdhhc1	Slc33a1	LOC105245283
Gins2	Socs2	BC022687	Chd1
Snn	Golgb1	Col4a3bp	Ehd4
Cct5	Map7	Gpx1	Ybx3
Rpl7	Pfkfb2	Wnt3a	Gfpt1
Rae1	Gadd45b	Slc45a3	Kmt2e
Slc25a4	Met	Rragc	2810474O19Rik
Rpl4	Slc39a13	Scaf8	Adamts1
Dkc1	Tmbim6	Zbtb16	Kalrn
Tmem55a	Diap1	Per1	Fam46a
Grb10	Gclc	Selenbp1	Gpt
Patz1	Dtnbp1	Pxk	Dbi
Snrnp48	Yipf2	Gpbp1l1	Spry2
Nucks1	Slc26a9	Kctd10	Pofut2
Prpf40a	Ppp1r13b	Sec16a	Macc1
Tra2b	Lrp2	Agpat3	Podn
Snx6	Atp11a	Fam129b	1500015A07Rik
Dhx9	Elovl1	Tbc1d2	Ldhb
Rce1	Gpr108	Mcl1	Zmpste24
BC003965	Csgalnact2	Asb13	Tcaim
Rnmt	Anapc4	Kmt2c	Rac3
Pkdcc	Tle2	Rsrp1	Klhl36
Xxylt1	Scgb1a1	Susd6	Wrn
Mesdc2	Ubc	Atrnl1	LOC105247233
Nelfa	Tpra1	Btg2	Sult2b1
Lrrc47	Muc1	Ppl	Maml3
Hars	Phlda1	Adrb2	H13
Hn1l	Calm1	Pttg1ip	Pnpo
LOC102631979	Rock1	Klhl26	Hps5
Fzr1	Poldip2	Fbrsl1	Pura
Igf2bp3	Arpc1b	Lyst	Suclg1
1700037H04Rik	Rragd	Pcsk7	Tigd2
Psrc1	Dpp8	Col6a2	Apip
Cd320	Cobll1	Rint1	Dgkh
Nabp2	App	Eif4h	Taf1
Supt16	Lrrfip2	Myof	Cald1
Tomm70a	Tbc1d17	Nt5dc3	Vmp1
Whsc1	Rilpl1	B4galt1	Nqo2
Fam92a	Ubl3	Ppp1r3c	Fam126b
Smc4	Kcnc3	Rai14	Foxp1
H2afy2	Rab3gap1	Pkn1	Gpr56
Maged2	Zdhhc18	Capg	Fbxo2
H2afy	Igsf5	Syne2	Idh3a
Ola1	Ezr	Car2	Adipor2
Atp5a1	Mettl7a1	Tacc2	Atp8b1
Khsrp	Golga2	Arhgef18	Gcc1
Ip6k2	Atp7b	Mllt6	1700016K19Rik
Ipo7	Mfap3l	Ltbp3	Kdsr
Aprt	Cebpd	Serpinb6b
Cdca7	Tcea3	Slc25a29
Cuedc2	Errfi1	Herc2
Mrpl15	Slc6a6	Col4a4
Cfl1	Stat6	Nuak2
Mrps7	Rab4b	Aspscr1
Smarca5	Wbp1l	Pdcd6ip
Otub1	Irf1	Tspan8
Gatad1	Tmem57	Yipf6
Sox12	Fdft1	Shb
Tmsb10	Rbm47	Acaa2
Ybx1	Baiap2	Elovl5
Tspan14	Prps2	Cnn2
Sfpq	Inafm1	Bcl2l1
Rcbtb2	Tmem176a	Pkp3
Kif2a	Alg1	Luc7l2
Nek2	Cblc	Sfn
Tubb5	Gde1	Ntf5
Asnsd1	Ring1	Mapkbp1
Eif4g1	Rps6ka1	Trim44
Cd24a	Lyn	Rin2
Gpn1	Ahcyl2	Slc9a1
Noc2l	Csf2	Scamp2
Pold1	Clptm1	Slc11a2
Cit	Slc30a7	Rgl2
Nup153	Dnaja1	Plec
Snap47	Vamp5	Arhgef2
Gm12696	Arfgef2	Pptc7
Uck2	Nupr1	Suv420h1
Smc2	Klc4	Apbb2
Ptma	Cytip	Tbc1d12
Vdac1	Gmppa	Sept4
Gm7285	Egfl6	Jag2
Zmiz2	Apc	Ptgr2
Gm8430	Usp33	Acot1
Mlec	Taz	Jdp2
Stmn1	Dusp1	Atp6v1g1
Exosc1	Zfand5	Acy3
Rps27a	Ptms	Atxn1
Arpc5l	Trip10	Gdpd2
Rsl1d1	Esam	Stard13
Ptbp2	Lrrk2	LOC105243318
Pkm	Spen	E030019B13Rik
Pabpc4	Aldh3b1	Adamtsl5
Ints3	Tcn2	Slk
1110038F14Rik	Ap5s1	Gng12
Pkp4	Cd63	Vti1a
Sbk1	Etnk1	AA986860
Rif1	Ces1d	A630089N07Rik
Ddx56	Slc1a5	Acot2
Hspd1	Ptges	Foxn2
Yeats2	Phf20l1	Ak3
Prdx4	Nfkb1	Sep15
Emid1	Snhg11	Rap1b
Ube2s	Papd5	Caskin2
Cmc2	C3	Ncf1
Trp53	Abcd3	Actn1
Zwint	Hbegf	Prr18
Nasp	Clk4	3300002A11Rik
Chd7	Alcam	Ier3
Nup133	Stim1	Naglu
Rcbtb1	P2rx4	Mettl8
Epcam	Trpm6	Magi3
Rad21	Atxn7	Ccdc162
Abcf1	Ankhd1	Foxj1
Gm1673	Chchd10	Hipk3
Hcfc1	Herpud1	Nr3c1
Gm19840	Sp5	Dennd1b
Dck	Saraf	Reps2
Nde1	Gas6	Slc36a1
Naa15	Pcca	Hdac7
Enah	Aldh9a1	AI661453
Cdc42ep5	Ggcx	Pmp22
Cops5	Slc26a2	Golm1
Sdf2l1	Ccdc186	Anxa1
Bzw2	Rora	Lmbrd2
Tfdp1	Rbpjl	Asap3
Haus6	Epn3	Dnajb13
Cdca7l	Arhgap17	Rreb1
Gadd45gip1	Slc16a1	D2hgdh
Ccnd2	Fam174a	Zzef1
LOC102642295	Tmem164	Pomk
Nusap1	Fam98c	Per2
Pabpc1	Slc25a51	Sipa1l3
Hnrnpab	Nub1	2310035C23Rik
Col2a1	Cipc	Dnajb1
Fbn2	Slc12a2	Pxylp1
Gm8623	Cldn3	Pacsin2
Zswim4	Dst	Klf5
Eif4a1	Fabp5	Slc6a14
Grwd1	Msra	Arfgef3
2810004N23Rik	C77080	Pgm2
1110051M20Rik	Zscan26	Mal
Map4k4	Gm166	Fxyd4
Pbdc1	Jmjd1c	Cish
Hmgn3	Prdx6	Zfp608
Exosc4	Spink5	L1cam
Impdh1	Sik3	Trim13
LOC100862433	Amfr	Gtpbp2
Hmgb1	Dhx32	Pdgfa
Pom121	Eif4a2	Rab3gap2
Mtx2	Tgoln1	Zfp707
Mtf2	Trim56	Col6a1
Nes	Fgfr2	S100a6
Tspan6	Tmem230	Slc44a3
Fen1	Tnk1	A530020G20Rik
Fubp1	Saysd1	Pdlim2
Psmg2	Tfcp2l1	Ankrd44
Zcchc3	Tecpr1	Flrt3
Rabepk	Atp2a3	Misp
Rpp30	Adprm	Myh7
Igfbp5	Nr1d1	Cc2d1a
Gtpbp4	Prnp	4932418E24Rik
Npm1	Ell2	Dapk1
Prcc	Npr2	AU021092
Utp3	Son	Ep400
Mif	Chsy1	Sypl
Mbtd1	Anxa11	Ralbp1
Mrps25	Fbxo4	Mtm1
Nap1l1	Os9	Pik3cb
Incenp	Emb	Ltbr
Rps24	Zbtb42	Fgfbp1
Lamb1	Ascc2	Lrp10
Tbc1d9	Gsap	Plxnb2
Tmem101	Ifi30	Slc12a6
Rpa1	Sesn2	Gm30863
Ajuba	Ldlr	Cav2
Rpl13a	Secisbp2l	Natd1
Msh6	Bcl6	Dbnl
Ube2d1	Bhlhe40	Limk2
Haus5	Hnf1b	Lamb3
E2f7	Pik3c2b	Echdc1
Gstm5	Nab1	Morn5
Ckap5	Igip	Prdx5
LOC102642173	Phldb2	Tpcn2
Rad51	Pvr	Rbms3
Bub3	Nufip2	Arhgap27
Slbp	Ssh2	Trim8
Tubgcp2	Bcl9l	Cds1
Cdc6	Dnajc4	9930012K11Rik
Hnrnpa1	Arhgap31	Ip6k1
Gm12504	Pex13
Ttc3	Myl6
Iws1	Ncoa1
Dhx30	Ralgapb
Tesc	Asl
Nup88	Vamp8
Arl6ip4	Mtus1
Foxp2	Lmbrd1
Kif20b	Fam210a
Faxc	Hist1h2al
Zwilch	Ccnl1
Ubfd1	C6
Asap1	Dpp4
Rps7	Sqstm1
Baz1a	Map1lc3b
Gtf3a	Dnajc3
Abcb7	Fam84a
Ctcf	Sec14l4
Wdr8	Nkd1
Ash2l	Scarf1
Lrpprc	Eif1
Gm32899	Ccnj
Prdx2	Ankrd40
Serpinh1	Uhrf1bp1l
Baz1b	Raph1
Eif5a	Atf4
Sepw1	Mink1
Smc6	LOC105245799
Tnks	Fam160b1
Mrps22	Nr4a1
Gjc1	Tm7sf2
H3f3a	Nfe2l1
Kctd20	Prrg3
Mdn1	Dbndd2
Zdhhc21	Car8
Fbln1	Tmem245
Coro1c	Cflar
Smad6	Sgms1
Naa35	Nebl
Nono	Ube2j1
Ywhae	St5
Mid1	Abcd4
Asph	Vps11
Smarca4	Stat1
Slc38a1	Stard10
Nme2	Sdc1
Trmt6	Kif13a
Marcksl1	Tspan11
Gars	Mfsd6
Chtf8	Tom1
Suclg2	Usp8
Crcp	Ddit4
Sox9	St3gal1
Kat8	Fam129a
Cdc25a	Stard5
Fam171a1	Adgrf5
Ncbp2	Nfkbia
Sdad1	Itpr2
Tmpo	Ptp4a1
Podxl	Itga9
Cfi	Cyp2f2
Fbxo5	Bcas3
Psmd9	Aff1
Cdc5l	Rb1cc1
LOC100042019	Nr1h3
Impad1	Ces1h
Ndc1	Slc31a1
Ncapg	Aox3
Rps13-ps4	Sirt7
Dhx15	Atf6
Cmtm7	Tacc1
Poglut1	H2-K1
Kcnq1ot1	Slc16a2
Gapdh	Rufy3
Gm4983	Ablim1
Uba2	Ppfibp2
Zc3hav1l	Reep5
Flywch2	Phc3
Tgfb2	Pon2
Tubb4a	Arf6
Far1	LOC102642251
Prpf4	Arl8a
Smtn	Irx1
Mcmbp	Atg10
Pou2f1	Cited2
Zcchc11	Dopey1
Ddah1	Ptgs2
Tardbp	Cln5
Cdk4	Pex3
LOC102639044	Dnajc14
Hnrnpk	Mtfp1
Dnajc10	Itpr1
Rhpn1	Il33
Cct6a	Xpc
Nap1l4	Sqrdl
Mbd3	Cyb5b
Sf3a3	Grpel2
Rrp1b	Hspa4l
Sumo2	Atg13
Tnfrsf19	Gnptab
Cited1	Phkb
LOC105244657	Pi4k2a
Gfm1	Cd200
Mrps2	Atp6v1a
Kif15	Ly6i
Ppap2b	Fdx1
Smarcc1	Gem
Fkbp9	Slc25a35
Rfwd3	Steap2
Fndc4	Zdhhc9
E2f1	Dopey2
Peo1	Stx17
Crebzf	Paqr7
Frem2	Stat2
Coq2	Anxa6
Trmt61a	Cobl
Cpsf6	Tmem184a
Gm5801	Mall
Fmnl3	Dynlt3
Tcp1	Pls3
Tmem263	Pnrc1
Gm6793	Tap2
Camta1	Junb
Gm35144	Dock9
Lsm12	Paqr8
Ncaph	Epb4.1l1
Rbm15b	Ubr1
Ctr9	Iah1
Gas2l3	Osbpl7
Erh	Tmem59
U2af2	Hsdl2
Ppp2r5c	Mfsd1
Col11a2	Cpped1
Srsf3	Acadsb
Eprs	Hdc
Me2	Fbxl20
LOC102639127	Ano6
Luzp1	Il6st
Gm5469	C030006K11Rik
Ppp1ca	Optn
Lppr3	Myo5b
LOC102642097	1110007C09Rik
2700094K13Rik	Mknk2
Palld	Samd9l
Aida	Nsmf
Chtf18	Lpl
D10Wsu102e	Acbd5
Ilf3	Cracr2a
Ankrd28	Pisd-ps3
Sesn3	Fyco1
Wdr75	Pisd-ps1
Dbn1	Slain2
Zmym4	Csrp1
Lrrc40	Elk4
Stip1	Dyrk2
Nedd1	Klhl24
Mki67	St6galnac4
Hdac1	Jag1
Kif11	Lnpep
Fmod	Sipa1
Rangap1	Tmem50b
Aqr	Plekhm2
Nme1	Cyp4v3
Cse1l	Wdr81
BC005512	Kcnj2
Peg3	Gm2274
Ccar1	Mgrn1
Phf13	Ccdc47
Ahsa2	Myo1d
B4galt5	Camsap3
Dhx36	Tmem176b
Mre11a	Cmtm6
G3bp1	Cpeb3
Nacc1	Sfxn2
LOC105247444	Appl2
Dact1	Tob1
Psmc2	Sh3d19
Rfc1	Grn
Zfp568	Apoe
Cfdp1	Hist2h2ab
Srpk1	Mvp
Wdhd1	Fam84b
Nrep	Parp3
Dhfr	Hrct1
Mdm1	Hist2h2ac
Wdr3	Shroom3
Pola1	Mapk3
Lin7a	Cdh13
Msi1	Chia1
Ugcg	Mt2
Ktn1	Sos2
Cacybp	Zc2hc1a
Thop1	Sel1l
Dcbld1	Txnrd3
Cdk6	Slc23a2
Obsl1	Kifc2
Hmgb2	Cers2
Dclk2	Pou6f1
Zdbf2	Pde4d
Ppp2r2b	Rnf144b
Gar1	Nfkb2
Sbf2	Irf3
Dnmt3a	Myo1e
Ctnnbip1	Esco1
Gm34865	Panct2
1500011B03Rik	Trp53inp1
Wdr5	Gm2260
LOC102636299	Slco2a1
Kpnb1	Epas1
LOC105246633	Fnip2
Eftud2	Jak1
Rrm1	Traf1
Tacc3	Lss
Plagl1	Hist2h2aa2
Nrf1	Irx2
Stil	Mlc1
Troap	Slc25a28
Gart	Zhx1
Rad18	Slc25a25
Rars	Ucp2
Cct3	Arhgap44
Kif12	2310047M10Rik
Ndufab1	Cyb5a
Snrpb	Sort1
Raver1	Ddx26b
Gmps	Arnt
Nudcd1	Camk2n1
Smchd1	Exosc7
G2e3	D10Bwg1379e
Gemin2	Serping1
Uaca	Acaa1a
Mybbp1a	Tmem62
Tmem209	Ralgapa2
Yars	Mbd1
Carm1	Rnaset2a
Fam107b	Slc25a10
Fgfr1	Rtkn
Speg	Atp6v0c
Fktn	Dnaja4
Hmgn1	Lpin2
LOC102642159	Slc39a8
Epb4.1l2	Brpf3
Ppp1r14b	Nfe2l2
Vars	Ctns
Fzd3	Kdm7a
Cnn3	Parp14
Nudt1	Irx5
Psma3	Snx33
LOC102638359	Shisa5
Dnm1l	Paqr4
Ror2	LOC102640024
C2cd3	Gsn
Atp5g3	Sptlc2
Ipo5	Gm34746
LOC105246823	Tmem42
Hspe1	Mitf
Atp5g2	Rab21
Siah1b	Cebpa
Tpx2	Rmdn1
Ipo9	Csrnp1
LOC102635048	Inafm2
LOC105246638	Junos
Lpar1	Zfyve27
Srsf1	D230025D16Rik
Trp53bp1	Rbl2
Rimklb	Ipo13
Dscc1	Zbtb20
Hr	Spryd3
Mrto4	Hexim1
Smarce1	Plekhg5
Cln8	Btc
Calr	Ino80d
Hjurp	Marveld1
Cbx3	Kiss1r
Rpl12	Ccdc141
Khdrbs1	Tceanc
Fbxl19	Acaca
Tex10	2610028H24Rik
Ncs1	Cdc42bpg
Dgcr8	Gm12622
Capn6	Fmo2
Saal1	Ppp3ca
Aif1l	Wbp2
Ipo11	Slc22a15
Enkd1	Acsl4
Satb1	Rasgef1b
Raver1-fdx1l	Atl3
Gm7931	Atp5s
Hint1	Rab7
Atp5g1	Tbc1d20
Tpi1	Vkorc1
Atxn7l2	Inpp4a
Ephb2	Klf2
Asns	Tmem104
Kif4	Itgav
Rbm3	Gm13490
Coq4	Elfn1
Rpl28	Nipal1
Spata24	Pcgf2
Cct2	Mical2
Dek	Tmem221
Ssrp1	Ly6c1
Bub1b	Rasl11a
Pcsk6	Ifit3
Phb2	Ovol1
Usp22	Rabgap1l
Mcm3	Pon3
2410089E03Rik	Svil
Itih2	Fkbp15
Gm10051	Clk1
Slc16a3	Lnx2
Ppp4c	Zak
Ccnb2	Ets2
Hmgn2	Rab27b
Srgap3	Fgf1
Homer2	Stat3
Mum1	Plekhb2
Ttll12	Comt
Ddx21	Tapbp
Amt	Azin2
Prom1	Snx25
Eif3i	Itm2c
Ccdc43	Mir5131
Alg8	Ctsa
Aspm	Lamp2
Rps13	Mcf2l
LOC102641469	Riiad1
Tfap4	Aldh1l1
Hnrnpa0	Gm33122
Pdia4	Flcn
Pold2	Serinc3
Ddx51	Adam19
Lancl1	Osbpl2
Hmga2	Crip2
Plod2	Rhbdf2
Sae1	Cat
Bysl	Cry2
Wrap53	Gpam
Hn1	Ccdc181
Cenpe	Lpar3
LOC102642211	Azin1
LOC102641574	Zc3h12a
Rbbp5	Atp6v0d1
Topbp1	Rnasek
Sap30	Alas1
LOC102642938	Sgpp2
Znhit6	Aacs
LOC102642137	Ap1b1
Phip	Tmem8
Cpsf2	Por
Pfkl	Kcnj15
Eml4	Aup1
Morf4l2	Mfsd11
Ept1	Nr4a3
Eml1	Plxna4
Qtrtd1	Ube2a
D430019H16Rik	Esyt2
Dicer1	Pbxip1
Rad54l2	Ramp1
Nolc1	Foxq1
Kif22	Zbtb4
Igf2os	Gstt1
Heatr3	Ttll7
Sox4	Sft2d2
Tead2	Aldh3a1
Timm8a1	Plxna2
Rbl1	Xdh
Polr2m	4930556M19Rik
Lsg1	Pdgfb
Pde3b	Jade2
Dnmt1	Cenpb
Gm6654	Tppp
Eif2a	Mapkapk2
Smc3	Vps13d
Nup37	Creg1
Naa50	Ier5
Cdc14b	Itsn2
Igf2bp1	Lmtk2
Prkcsh	Adipor1
Parp1	Il4ra
Eef1b2	Slc46a1
Pold3	Sord
Foxk2	Cpeb4
Ankrd13b	2510009E07Rik
Tdp2	Srpr
Cdc7	Anxa4
Rps26	Pygo1
Nfyb	Sema3b
Hnrnpm	As3mt
Hnrnpd	Rap1gap
Isoc1	9530077C05Rik
Ikbkap	Atp6ap2
Hmgb3	Mapk1ip1
Zc3h18	Fam110a
Arhgef19	Sertad1
Stau2	Dazap2
LOC105246974	Lbp
D17H6S56E-5	Rab3a
Brd3	Dnajb14
Zfp330	Nckap5
Trappc13	Adcy7
Xpo1	Map4k3
Nop58	Ece1
LOC102643093	Ifi27
Nek1	Ttc17
Top2b	Kcne2
Hdac2	Dpep2
Fn1	Socs3
Gm6477	Mgat1
Uba6	Trp53inp2
Commd3	Slc24a4
Prkra
Bora
Atad2
C1qbp
Calu
Exosc10
Abi2
Trmt5
Gm9118
Tcerg1
Nup205
Ranbp1
Cdh3
Col4a6
Suv39h2
Plekho1
Sox11
Pds5a
Flna
Bzw1
Plat
Efnb2
Thoc6
Utp20
Acvr2b
Ankrd1
Mdc1
Gm5643
Rfc5
Ston2
Ltbp1
Ngfrap1
LOC102642963
Ercc1
Fermt1
Tbpl1
Arvcf
Cenpf
Tbrg4
Diap3
Plk4
Nop16
Rpgr
Nup62
Cs
Zmym1
LOC105243270
Arnt2
Gpr161
Tmem194
Papola
Ilf2
Cdk2ap1
Mycl
Ercc6l
L2hgdh
Eno1
Cep192
Ctbp2
Mcm2
Emc8
Gm6978
LOC105246057
Zfp507
Ncbp1
Peg12
Prmt3
Mthfd1l
Kpna2
Ccdc85c
Cenpw
Sh3gl2
Loxl2
Aarsd1
Srsf10
Erc1
Pdxp
Rsrc1
Impa2
Sh3bgrl2
Zfp664

## Sheet: Supplementary Table S2
Supplementary Table S2. GO enrichment analysis
Cluster number	GO Cluster ID (Enrichment score)	GO term ID	gene count	P value	Genes
Cluster 1	Cell division (19.35)	GO:0000278~mitotic cell cycle	114	2.1091e-34	STIL, INTS3, RAD21, INCENP, H2AFY, NUP37, ASPM, ANAPC5, RAN, CHTF8, LOC105244208, PDXP, TOPBP1, TACC3, NCAPD2, NABP2, RCC2, PRCC, ZWINT, MCMBP, STMN1, DSCC1, HMGB1, FGFR1, FZR1, LMNB1, NEK2, MRE11A, NEK1, SOX4, SPC24, NAA50, FBXO5, OBSL1, TNKS, PPP2R2B, TFDP1, ERCC6L, TRP53, DNMT3A, GINS2, MKI67, CKAP5, RPS6, CDC26, CDKN1C, NEDD1, NUP62, MYH10, E2F1, KIF22, E2F7, EZH2, BORA, RPS3, NDE1, RANBP1, T…
		GO:0045787~positive regulation of cell cycle	39	4.52947e-10	FGFR1, HMGB1, STIL, TFAP4, LMNB1, E2F7, SOX4, ASNS, CALR, TGFB2, MIF, PHIP, RAD21, NPM1, FBXO5, H2AFY, RANBP1, FEN1, CDC7, TRP53, CDC6, PSRC1, NUSAP1, CENPF, CENPE, IGF2, HMGA2, CDK4, PLK4, RCC2, CCND2, SFPQ, PHB2, PKP4, KIF20B, PEBP1, USP22, CIT, MYBBP1A
	Cell-cell adhesion (9.16)	GO:0005925~focal adhesion	44	3.33465e-10	KIF22, ENAH, CNN3, PDIA3, VIM, FERMT1, CALR, RPS2, RPS3, PFN1, HNRNPK, RPL7, MDC1, RPLP0, NPM1, RPL8, AIF1L, RPL10A, ZYX, RPL4, RPL12, PABPC1, HSPA9, HMGA1-RS1, EFNB2, G3BP1, RPS9, PALLD, HMGA1, RPS5, YWHAE, FLNA, RPS7, RPS3A1, AJUBA, CORO1C, RPS18, RPL13A, PPIA, ARPC5L, CFL1, YWHAQ, RPS13, RPS11
		GO:0050839~cell adhesion molecule binding	41	1.24488e-06	HSP90AB1, FGFR1, CNN3, MRE11A, RPL15, HCFC1, ASAP1, EIF2A, RANGAP1, CALR, RPS2, PKM, BZW2, EPCAM, BZW1, PFN1, RPS26, HNRNPK, RANBP1, LAMB1, FN1, ENO1, RAN, CKAP5, OLA1, YWHAE, FLNA, PROM1, RSL1D1, EIF4G1, CCNB2, UBFD1, RARS, CCT8, EEF1G, TMPO, NOP56, EEF1D, ERC1, DBN1, SEPT9
		GO:0005911~cell-cell junction	50	1.32838e-05	HSP90AB1, CCDC85C, CLDN6, RPL15, RANGAP1, EIF2A, RPS2, PKM, EPCAM, BZW2, BZW1, RANBP1, ZYX, RAN, PDXP, OLA1, CDK4, FLNA, EIF4G1, RSL1D1, PPP1CA, UBFD1, RARS, CFL1, EEF1G, ERC1, EEF1D, DBN1, SEPT9, CNN3, MRE11A, HCFC1, ABI2, ASAP1, CDH3, GJC1, RPS26, PFN1, HNRNPK, ENO1, CKAP5, PODXL, YWHAE, LIN7A, AJUBA, CCNB2, CCT8, PKP4, NOP56, TMPO
Cluster 2	Lipid metabolism (7.86)	GO:0044255~cellular lipid metabolic process	69	2.90549e-08	PDGFB, PTGS2, LDLR, IL6ST, SGPP2, ADGRF5, SGMS1, FDFT1, ST3GAL1, ELOVL1, ST6GALNAC4, PTGES, APOE, PLA2G1B, SCD4, CES1D, CAT, AGPAT2, AKT2, SPTLC1, LYN, SPTLC2, ACOXL, PIK3C2B, TAZ, ADIPOR1, CYB5A, PNPLA2, MID1IP1, LPIN2, POR, CD36, PI4K2A, MAPK3, MVK, GPAM, CHKA, ACADSB, HACD3, CYP2F2, PISD-PS3, C3, SESN2, HADHA, CD74, RAB7, SERINC3, LPCAT1, CERS2, FASN, ETNK1, ABCD3, PEX13, ACAA1A, ACSL4, SFTPB,…
		GO:0006631~fatty acid metabolic process	37	1.35734e-07	ACADSB, PTGS2, HACD3, CYP2F2, C3, SESN2, CD74, HADHA, ELOVL1, PTGES, FASN, PLA2G1B, ABCD3, PEX13, CES1D, SCD4, ACSL4, ACAA1A, NR1H3, AKT2, SCD1, LPL, SCD3, ACOXL, ACACA, ADIPOR1, ACLY, CYB5A, CYP4V3, NR4A3, MID1IP1, LPIN2, POR, CD36, MAPK3, AACS, GPAM
	Epithelial cell differentiation (3.10)	GO:0030855~epithelial cell differentiation	40	0.00125743	FGFR2, XDH, HNF1B, SHROOM3, PTGS2, PDGFB, CLDN3, TFCP2L1, GJA1, JAG1, SPINK5, IQGAP1, ZFP36L1, RILPL1, EZR, TPP1, CES1D, ERRFI1, APC, MUC1, ICAM1, ROCK1, MYO1E, MET, PDE4D, CD63, STAT1, MYADM, ANXA4, CDKN1A, SDC1, CLIC4, BTG1, JUN, MAP7, CTSB, JMJD1C, KLF2, TBC1D20, KLF4
		GO:0060429~epithelium development	60	0.0075654	HNF1B, NRP1, PDGFB, PTGS2, PLXNA2, CLDN3, GJA1, JAG1, SDC4, SPINK5, IQGAP1, CITED2, TPP1, CES1D, CAT, FGF1, ERRFI1, ICAM1, ROCK1, SOCS3, MICAL2, PDE4D, MYADM, SDC1, CLIC4, BTG1, JUN, CTSD, CTSB, JMJD1C, FGFR2, XDH, IRX3, COBL, NKD1, SHROOM3, IRX2, TFCP2L1, IRX1, ZFP36L1, STAT6, FOXQ1, RILPL1, EZR, APC, MUC1, SLC12A2, PCNT, MYO1E, MET, CD63, STAT1, ANXA4, CDKN1A, HBEGF, MAP7, KLF2, PHLDB2, TBC1D20…
Cluster 3	Epithelial cell differentiation (3.10)	GO:0060429~epithelium development	39	8.42276e-05	PDGFA, ELF5, NPNT, WNT3A, PTGS1, JAG2, DAG1, CDH1, NR3C1, SFN, STARD13, ARHGAP12, PRSS8, GPX1, PPL, NKX2-1, CAR2, TXNIP, B4GALT1, KLF5, FLRT3, ZFP36, F11R, CEBPB, YIPF6, FOXJ1, RREB1, PLXNB2, ANXA1, SIPA1L3, CRB3, SPINT1, TST, NOTCH2, CLIC5, VEGFA, RAP1B, ESRP2, CTSH
		GO:0030855~epithelial cell differentiation	24	0.000581812	ZFP36, KLF5, B4GALT1, TXNIP, F11R, CEBPB, YIPF6, FOXJ1, ELF5, PTGS1, ANXA1, JAG2, CRB3, SIPA1L3, CDH1, SFN, TST, GPX1, NOTCH2, PPL, CLIC5, VEGFA, NKX2-1, RAP1B
	Basement membrane (2.52)	GO:0005604~basement membrane	8	0.00155969	COL4A4, COL4A3, COL4A2, LAMB3, NPNT, VEGFA, DAG1, ANXA2
		GO:0030198~extracellular matrix organization	11	0.0060212	COL4A4, B4GALT1, COL4A3, COL4A2, LAMB3, NPNT, WNT3A, DAG1, SPINT1, APBB2, ANXA2
Cluster 4	Lipid metabolism (1.57)	GO:0006631~fatty acid metabolic process	9	0.029928	ALKBH7, ACOT7, LONP2, IVD, FADS1, CREM, ADIPOR2, DBI, ACSL5
		GO:0044255~cellular lipid metabolic process	16	0.0352835	SCPEP1, ALKBH7, CREM, FADS1, ADIPOR2, CERS5, DGKH, DBI, SIRT2, ACOT7, LONP2, IVD, GNPAT, KDSR, PIK3R1, ACSL5
Cluster 5	mRNA processing (2.17)	GO:0016071~mRNA metabolic process	13	0.000257788	SRSF7, DNAJB11, SMG6, DCP2, FRG1, THRAP3, CWC15, ESRP1, AGO1, U2AF1, CASC3, LUC7L3, UBL5
		GO:0006397~mRNA processing	9	0.00824771	SRSF7, FRG1, THRAP3, CWC15, U2AF1, ESRP1, CASC3, LUC7L3, UBL5
	Cell-cell adhesion (2.03)	GO:0005925~focal adhesion	9	0.00494094	PRKAR2A, HSP90B1, RPS16, RPLP2, RPL27, ITGB5, PDLIM1, RPL38, HSPA5
		GO:0005912~adherens junction	12	0.00684539	PRKAR2A, HSP90B1, LDHA, RPS16, SERBP1, RPLP2, RPL27, ITGB5, PDLIM1, RPL38, HSPA5, DDX6

## Sheet: Supplementary Table S3
Supplementary Table S3. KEGG enrichment analysis
Cluster number	Notable KEGG term ID	Gene count	P value	Genes
Cluster 1	mmu04110:Cell cycle	28	2.75396e-12	E2F1, FZR1, CDC14B, TGFB2, RAD21, BUB3, TFDP1, TRP53, CDC7, CDC6, ANAPC5, RBL1, CDK6, MCM2, CDK7, MCM3, CDC26, CDK4, YWHAE, CDC25A, SMC3, CDKN1C, HDAC2, CCNB2, HDAC1, CCND2, YWHAQ, BUB1B
	mmu03030:DNA replication	11	1.69392e-06	RPA1, POLD3, PRIM1, RFC5, RFC1, POLD1, POLD2, POLA1, MCM2, MCM3, FEN1
	mmu03420:Nucleotide excision repair	8	0.00288019	RPA1, POLD3, RFC5, RFC1, POLD1, POLD2, CDK7, ERCC1
	mmu03410:Base excision repair	6	0.01781	POLD3, HMGB1, POLD1, POLD2, PARP1, FEN1
Cluster 2	mmu04142:Lysosome	22	1.3164e-07	AP1B1, CTSA, NAPSA, CD63, M6PR, ATP6V0B, GNS, ATP6V0C, LAMP1, LAMP2, LAMP3, NPC2, GNPTAB, TPP1, SORT1, CTSD, CTSC, CTSB, ATP6V0D1, GGA1, CTNS, CLN5
	mmu01212:Fatty acid metabolism	10	0.000454909	SCD1, SCD3, ACADSB, HACD3, ACACA, FASN, SCD4, ACAA1A, ACSL4, HADHA
	mmu01040:Biosynthesis of unsaturated fatty acids	6	0.00698871	SCD1, SCD3, HACD3, SCD4, ACAA1A, HADHA
	mmu03320:PPAR signaling pathway	11	0.00346882	SCD1, LPL, SCD3, CD36, UBC, SCD4, ACAA1A, ACSL4, SCP2, FABP5, NR1H3
	mmu00561:Glycerolipid metabolism	7	0.0491816	LPL, ALDH2, PNPLA2, LPIN2, GPAM, ALDH9A1, AGPAT2
Cluster 3	mmu04512:ECM-receptor interaction	8	0.0010367	COL4A4, COL4A3, COL4A2, LAMB3, NPNT, COL6A2, DAG1, COL6A1
	mmu04510:Focal adhesion	12	0.00130077	COL4A4, COL4A3, CAV2, COL4A2, LAMB3, PIK3CB, PDGFA, VEGFA, COL6A2, ACTN1, COL6A1, RAP1B
	mmu05200:Pathways in cancer	16	0.00539266	COL4A4, COL4A3, COL4A2, PDGFA, PIK3CB, RALBP1, WNT3A, CDH1, ZBTB16, BCL2L1, GNG12, DAPK2, DAPK1, JUP, LAMB3, VEGFA
	mmu04810:Regulation of actin cytoskeleton	9	0.0404839	LIMK2, PIK3CB, ARPC2, PDGFA, ARHGEF6, ACTN1, TMSB4X, GNG12, SLC9A1
	mmu04530:Tight junction	7	0.0403697	F11R, MAGI3, CLDN18, ACTN1, CRB3, MYH7, MYH14
Cluster 4	mmu01100:Metabolic pathways	21	0.0812607	SAT1, LDHB, GALNT2, SEPHS2, SUCLG1, CERS5, DGKH, PMM1, IDH3A, GLUL, CHPF, IVD, ADK, GFPT1, PNPO, KDSR, GPT, APIP, OAT, ACSL5, NSDHL
Cluster 5	mmu03010:Ribosome	12	1.87146e-08	GM4705, RPL36A, RPL41, RPS16, RPL34, RPLP1, RPL35, RPLP2, RPL27, RPL38, LOC102642864, RPS23
	mmu04141:Protein processing in endoplasmic reticulum	5	0.0478298	HSP90B1, SEC61B, DNAJB11, UBQLN2, HSPA5

## Sheet: Supplementary Table S4
Supplementary Table S4. Transcription factors included in each cluster
Cluster1	Cluster2	Cluster3	Cluster4	Cluster5	Cluster6	Cluster7	Cluster8	Cluster9	Cluster11
Hmga1	Fos	Hspa1a	Nfic	Tcf7l1	Zfp740	Shh	Mnt	Maff	Tfdp2
Trim28	Tsc22d1	Zfp36	Etv5	Pbx1	Cux1	Zfp395	Prdm4	Rfxank
Hnrnpu	Irx3	Klf6	Nr1d2	Thrap3	Irf2bpl	Dmtf1	Hif1an
Pcbp4	Fosb	Nkx2-1	Runx1	Id2	Rbms1	Zfp644	Zbtb44
Tsn	Jund	Tef	Arid4b		Mkl1	Pbx4	Rara
Ezh2	Klf4	Tsc22d3	Adnp		Zfp579	Hic2
Erf	Jun	Cebpb	Aebp1		Cav1	Zfp516
Ncl	Egr1	Rnf215	Crem		Atoh8	Id1
Patz1	Srebf2	Lmo7	Ybx3		Kmt2b	Hif3a
Whsc1	Zbtb7a	Mxd4	Pura		Wwtr1
Sox12	Lrrfip2	Elf5	Foxp1		Zbtb32
Ybx1	Cebpd	Atf3			Zfp57
Rsl1d1	Stat6	Notch2			Arf2
Trp53	Irf1	Nfat5			Tead1
Chd7	Phf20l1	Mlxip
Tfdp1	Nfkb1	Zbtb16
Hmgb1	Sp5	Per1
Mtf2	Rora	Kmt2c
E2f7	Rbpjl	Jdp2
Foxp2	Zscan26	Foxn2
Gtf3a	Tfcp2l1	Foxj1
Ctcf	Nr1d1	Nr3c1
Smad6	Son	Rreb1
Nono	Bcl6	Klf5
Smarca4	Bhlhe40	Cc2d1a
Sox9	Hnf1b
Kat8	Nab1
Cdc5l	Ncoa1
Pou2f1	Uhrf1bp1l
Tardbp	Atf4
Hnrnpk	Nr4a1
E2f1	Nfe2l1
Ilf3	Stat1
Hdac1	Rb1cc1
Dhx36	Nr1h3
Nacc1	Atf6
Rfc1	Irx1
Hmgb2	Stat2
Dnmt3a	Junb
Plagl1	Elk4
Nrf1	Pou6f1
Mybbp1a	Nfkb2
Smarce1	Irf3
Satb1	Epas1
Ssrp1	Irx2
Tfap4	Zhx1
Hmga2	Arnt
Sox4	Nfe2l2
Tead2	Irx5
Rbl1	Mitf
Dnmt1	Cebpa
Parp1	Rbl2
Foxk2	Zbtb20
Nfyb	Klf2
Hnrnpd	Pcgf2
Hdac2	Ovol1
Sox11	Ets2
Tbpl1	Stat3
Arnt2	Nr4a3
Ilf2	Foxq1
Mycl	Mgat1
Ctbp2
Zfp507
Zfp664

## Sheet: Supplementary Table S5
Supplementary Table S5. Antibodies or streptoavidin used in the study
		Fluorophore or biotin conjugate
Marker/antigen	Clone/Cat number (manufacturer)	Lung cell preparation	Flow cytometry	Epithelial cell sorting for co-culture	Fibroblast sorting for co-culture	Epithelial cell sorting for transcriptome	ki-67 staining
mouse CD31	390 (BioLegend)		BV421	Biotin	Biotin	BV421	BV421
mouse Ter119	TER-119 (BD Biosciences)	Biotin	APC-Cy7	Biotin	Biotin	Biotin	APC
mouse Pdgfra/CD140a	APA5 (BioLegend)		APC and PE		PE	PE	APC
mouse CD146	ME-9F1 (BioLegend)		PerCP-Cy5.5	APC		APC
mouse EpCAM/CD326	G8.8 (BioLegend)		PE and PE-Cy7	PE-Cy7	Biotin	PE-Cy7	PE-Cy7
mouse CD45	30-F11 (BioLegend)		APC and PE-Cy7	Biotin	Biotin	Biotin	APC
Ki-67	SolA15 (eBioscience)						FITC
Streptavidin				APC	APC	APC

## Sheet: Supplementary Table S6
Supplementary Table S6. Antibodies used for immunohistochemistry
Marker/antigen	Host animal	Clone/Cat number	Concentration	Company	Fluorochromes
mouse CD31	goat	AF3628	01:50:00	R&D Systems
mouse CCSP	rabbit	07-623	1:100	Upstate
mouse podoplanin	hamster	8.1.1	1:100	Upstate
mouse Sftpc	goat	sc-7706	1:100	Santa Cruz Biotechnology
mouse Aqp5	rabbit	178615	1:50	Calbiochem
rabbit IgG	goat	A-11035	1:1000	Life Technologies	Alexa 546
hamster IgG	goat	A-21111	1:1000	Life Technologies	Alexa 546
goat IgG	donkey	A-21447	1:1000	Life Technologies	Alexa 647

## Sheet: Supplementary Table S7
Supplementary Table S7. Primers and adapters used for SAGE-seq analysis
Primer name	Sequence (5' to 3')	Additional information
Biotin-TEG-adapter-dT25	Biotin-TEG-AAGCAGTGGTATCAACGCAGAGTACTTTTTTTTTTTTTTTTTTTTTTTTT
5’WTA primer	GCGGCTGAAGACGGCCTATGT
anchored tagging primer	GCGGCTGAAGACGGCCTATGTTTTTTTTTTTTTTTTTTTTTTTTVN
3’WTA primer	AAGCAGTGGTATCAACGCAGAGT
Biotin-TEG-3’WTA primer	BioTEG-AAGCAGTGGTATCAACGCAGAGT
CS1-EcoP15I-NlaIII-F	ACACTGACGACATGGTTCTACAGCAGCATG	Duplex
CS1-EcoP15I-NlaIII-R	Phos/CTGCTGTAGAACCATGTCGTCAGTGT/(C6)NH2
CS2-F	Phos/AGACCAAGTCTCTGCTACCGTA/(C6)NH2	Duplex
CS2-R	TACGGTAGCAGAGACTTGGTCT*T (* : Phosphorothioate bond)
trP1_CS2	CCTCTCTATGGGCAGTCGGTGATTACGGTAGCAGAGACTTGGTCT
IonA_BC[N]_CS1	CCATCTCATCCCTGCGTGTCTCCGACTCAG-BC[N]- ACACTGACGACATGGTTCTACA
IonA_BC1_CS1	CCATCTCATCCCTGCGTGTCTCCGACTCAGAGACGCACTCACACTGACGACATGGTTCTACA	E13.5, P14
IonA_BC2_CS1	CCATCTCATCCCTGCGTGTCTCCGACTCAGCTACGCTCTAACACTGACGACATGGTTCTACA	E15.5
IonA_BC3_CS1	CCATCTCATCCCTGCGTGTCTCCGACTCAGCGTGTCTCTAACACTGACGACATGGTTCTACA	E18.5_1
IonA_BC4_CS1	CCATCTCATCCCTGCGTGTCTCCGACTCAGCTCGCGTGTCACACTGACGACATGGTTCTACA	E18.5_2
IonA_BC5_CS1	CCATCTCATCCCTGCGTGTCTCCGACTCAGACGAGTGCGTACACTGACGACATGGTTCTACA	P56_1
IonA_BC6_CS1	CCATCTCATCCCTGCGTGTCTCCGACTCAGCGTCTAGTACACACTGACGACATGGTTCTACA	P56_2

## Sheet: Supplementary Table S8
Supplementary Table S8. Primers used for qPCR analysis
Gene		Sequence (5' to 3')
Gapdh	Forward	AGTATGACTCCACTCACGGCAA
	Reverse	TCTCGCTCCTGGAAGATGGT
Sftpb	Forward	AACCCCACACCTCTGAGAAC
	Reverse	GTGCAGGCTGAGGCTTGT
Sftpc	Forward	CTCCTGACGGCCTATAAGCC
	Reverse	TAGTAGAGTGGTAGCTCTCC
Hopx	Forward	ACCACGCTGTGCCTCATC
	Reverse	GCGCTGCTTAAACCATTTCT
Pdpn	Forward	CAGTGTTGTTCTGGGTTTTGG
	Reverse	TGGGGTCACAATATCATCTTCA
Sox9	Forward	GTACCCGCATCTGCACAAC
	Reverse	CTCCTCCACGAAGGGTCTCT
